# Supplementary material for: Effects of Insular Cortex on Post-Stroke Dysphagia: A Systematic Review and Meta Analysis
Source: Brain Sci. 2022 Oct 2;12(10):1334. doi: 10.3390/brainsci12101334 (PMC9599629; doi:10.3390/brainsci12101334)
Supplement: Supplementary file 1 [file brainsci-12-01334-s001.zip]

Archive with 1 entries (1 files):
- brainsci-1925167-supplementary.pdf
